# Supplementary material for: A framework for macroscopic phase-resetting curves for generalised spiking neural networks
Source: PLoS Comput Biol. 2022 Aug 1;18(8):e1010363. doi: 10.1371/journal.pcbi.1010363 (PMC9371324; doi:10.1371/journal.pcbi.1010363)
Supplement: S1 Python script — (ZIP) [file pcbi.1010363.s001.zip]

Archive with 24 entries (23 files):
- gitHub/
- __MACOSX/._gitHub
- gitHub/qCasA.png
- __MACOSX/gitHub/._qCasA.png
- gitHub/integrateAdjoint.py
- __MACOSX/gitHub/._integrateAdjoint.py
- gitHub/getLimitCycle.py
- __MACOSX/gitHub/._getLimitCycle.py
- gitHub/zqCasA.png
- __MACOSX/gitHub/._zqCasA.png
- gitHub/I_sCasA.png
- __MACOSX/gitHub/._I_sCasA.png
- gitHub/norm_sCasA.png
- __MACOSX/gitHub/._norm_sCasA.png
- gitHub/README.txt
- __MACOSX/gitHub/._README.txt
- gitHub/zI_sCasA.png
- __MACOSX/gitHub/._zI_sCasA.png
- gitHub/plotResults.py
- __MACOSX/gitHub/._plotResults.py
- gitHub/checkNormalisation.py
- __MACOSX/gitHub/._checkNormalisation.py
- gitHub/aCasA.png
- __MACOSX/gitHub/._aCasA.png
