# Supplementary material for: A framework for macroscopic phase-resetting curves for generalised spiking neural networks
Source: PLoS Comput Biol. 2022 Aug 1;18(8):e1010363. doi: 10.1371/journal.pcbi.1010363 (PMC9371324; doi:10.1371/journal.pcbi.1010363)
Supplement: S1 Python script — (ZIP) [file pcbi.1010363.s001.zip › gitHub/integrateAdjoint.py]

from numpy import array, exp, zeros, arange, trapz, hstack, mod, loadtxt, savetxt, polyfit, polyval, tanh, cos
from math import pow, gamma
from scipy import integrate
from numba import jit, float64, int64, types
import matplotlib.pyplot as plt


@jit([types.Tuple((float64[:], float64[:]))(float64, float64[:], float64, float64, float64)], nopython=True)  
def S(h, r, Tref, eps, omega):
	
	S = zeros(len(r))
	dS = zeros(len(r))
	for i in range(0, len(r)):
		if r[i] > Tref:
			S[i] =  tanh(exp(h*(r[i]-Tref)))*exp(h)*(1+eps*cos(omega*r[i]))
			dS[i] = tanh(exp(h*(r[i]-Tref)))*exp(h)*(1+eps*cos(omega*r[i])) + exp(h)*(1+eps*cos(omega*r[i]))*(1-  tanh(exp(h*(r[i]-Tref)))*tanh(exp(h*(r[i]-Tref))))*exp(h*(r[i]-Tref))*(r[i]-Tref)
			
	return S, dS

@jit([types.Tuple((float64[:,:], float64[:]))(float64[:,:], float64[:], float64[:,:], float64[:], float64[:], float64, float64, float64, float64, float64, float64, float64)], nopython=True)  
def adjointResolution(zqMatrix, zI_s, qMatrix, I_s, r, dt, I_ext, tau_s, J_s, Tref, eps, omega):
	
	dr = r[1]; M = len(r); N = len(zI_s); K = len(I_s)
	
	for i in range(0, N-1):

		sVector, dsVector =  S(I_s[i]+I_ext, r, Tref, eps, omega)
		sqVector = dsVector*qMatrix[:,mod(i,K)]

		for j in range(0, M-1):
			zqMatrix[M-2-j, N-2-i] = zqMatrix[M-1-j,N-1-i] - dt*sVector[M-1-j]*(zqMatrix[M-1-j,N-1-i] - zqMatrix[0,N-1-i] - J_s*zI_s[N-1-i]/tau_s)

		zqMatrix[M-1, N-2-i] = zqMatrix[M-2, N-2-i] + dr*(zqMatrix[M-2, N-2-i] - zqMatrix[M-3, N-2-i])
		
		integralTerm = trapz((zqMatrix[:,N-1-i] - zqMatrix[0,N-1-i] - J_s*zI_s[N-1-i]/tau_s)*sqVector[:], dx=dr) 
		zI_s[N-i-2] = zI_s[N-1-i] + dt*(-zI_s[N-1-i]/tau_s - integralTerm)
	
	return zqMatrix, zI_s

@jit([types.Tuple((int64, int64))(float64[:])], nopython=True)   
def findMaxs(x):
	
	index = 0
	for i in arange(len(x)-1)[::-1]:
		if x[i] > x[i+1] and x[i] > x[i-1]:
			index = i
			break
	for i in arange(index-1)[::-1]:
		if x[i] > x[i+1] and x[i] > x[i-1]:
			index2 = i
			break
	
	return index, index2


def main():

	# Model parameters
	I_ext, tau_s, J_s, Tref, eps, omega = [2.5, 10., 3., 5., 0.3, 1]

	# Numeric parameters
	dt=0.001;            #Time step
	itr=1000;          #Iteration number
	M=7000;             #Number of cells (discretization) for the EDPS
	dr=dt;              #Age step
	r = arange(M)*dr
	
	I_s = loadtxt('I_s.per')[::-1]
	qMatrix = loadtxt('qMatrix.per')[:,::-1]
	
	#Adjoint resolution
	zqMatrix = zeros((M, len(I_s)+1)); zqMatrix[:,-1] = 0.; 
	zI_s = zeros(len(I_s)+1); zI_s[-1] = 0.1

	for i in range(0, 250):
		zqMatrix, zI_s = adjointResolution(zqMatrix, zI_s, qMatrix, I_s, r, dt, I_ext, tau_s, J_s, Tref, eps, omega)
		errorZq = sum(abs(zqMatrix[:,0]-zqMatrix[:,-1]))
		errorZi = abs(zI_s[0] - zI_s[-1])
		print('ErrorZq, errorZi: (%s, %s)' % (errorZq, errorZi))
		
		if i < 249: 
			zqMatrix[:,-1] = zqMatrix[:,0]; 
			zI_s[-1] = zI_s[0]

		
	savetxt('zqMatrix', zqMatrix)
	savetxt('zI', zI_s)
	plt.plot(arange(len(zI_s))*dt, zI_s) 
	plt.show()
	
	
	
if __name__ == '__main__':
	main()
