# Supplementary material for: A framework for macroscopic phase-resetting curves for generalised spiking neural networks
Source: PLoS Comput Biol. 2022 Aug 1;18(8):e1010363. doi: 10.1371/journal.pcbi.1010363 (PMC9371324; doi:10.1371/journal.pcbi.1010363)
Supplement: S1 Python script — (ZIP) [file pcbi.1010363.s001.zip › gitHub/getLimitCycle.py]

from numpy import array, exp, zeros, arange, trapz, hstack, mod, savetxt, tanh, cos
from scipy import integrate
from numba import jit, float64, int64, types
import matplotlib.pyplot as plt


@jit([float64[:](float64, float64[:], float64, float64, float64)], nopython=True)  
def S(h, r, Tref, eps, omega):
	
	S = zeros(len(r))
	for i in range(0, len(r)):
		if r[i] > Tref:
			S[i] = tanh(exp(h*(r[i]-Tref)))*exp(h)*(1+eps*cos(omega*r[i]))
	return S

@jit([types.Tuple((float64[:,:], float64[:], float64[:]))(float64[:,:], float64[:], float64[:], float64, float64, float64, float64, float64, float64, float64)], nopython=True)  
def pdeResolution(qMatrix, I_s, r, dt, I_ext, tau_s, J_s, Tref, eps, omega):
	
	A = zeros(len(I_s)); dr = r[1]; M = len(r)
	
	for i in range(0, len(I_s)-1):
		
		sqVector = S(I_s[i]+I_ext, r, Tref, eps, omega)*qMatrix[:,i]
		A[i] = trapz(sqVector[1:], dx=dr)
		qMatrix[0,i] = A[i]
		integrale = trapz(qMatrix[:,i], dx=dr); 
		for j in range(0, M-1):
			qMatrix[j+1, i+1] = (qMatrix[j,i] - dt*sqVector[j])/integrale
		I_s[i+1] = I_s[i] + dt*(-I_s[i] + J_s*A[i])/tau_s 
		
	return qMatrix, I_s, A


@jit([types.Tuple((int64, int64))(float64[:])], nopython=True)   
def findMaxs(x):
	
	index = 0
	for i in arange(len(x)-1)[::-1]:
		if x[i] > x[i+1] and x[i] > x[i-1]:
			index = i
			break
	for i in arange(index-1)[::-1]:
		if x[i] > x[i+1] and x[i] > x[i-1]:
			index2 = i
			break
	
	return index, index2

def main():

	# Model parameters
	I_ext, tau_s, J_s, Tref, eps, omega = [2.5, 10., 3., 5., 0.3, 1]

	# Numeric parameters
	dt=0.001;            #Time step
	itr= 12000;          #Iteration number
	M= 7000;             #Number of cells (discretization) for the EDPS in the r direction. Make sure M*dt > T_Ref
	dr=dt;              #Age step
	
	# Construction of the initial repartition. Gaussienne repartition
	integrale = 0.; mu_i = 10.; sigma_i = 2.
	r = arange(M)*dr; q = exp(-((r-mu_i)**2)/(sigma_i**2)); state = arange(M)
	integrale = integrate.simps(q, dx=dr)
	
	# Normalisation and CI
	q = q/integrale; qMatrix = zeros((M, itr)); qMatrix[:,0] = q[:]; I_s = zeros(itr); I_s[0] = 0
	
	# Number of times integrating the initial condition. Take it large enough to ensure convergence to a periodic solution
	for i in range(0, 150):
		print(i)
		if i > 0:
			qMatrix[:,0] = qMatrix[:,-1]; I_s[0] = I_s[-1]
		qMatrix, I_s, A = pdeResolution(qMatrix, I_s, r, dt, I_ext, tau_s, J_s, Tref, eps, omega)

	plt.plot(I_s)
	plt.show()

	indexB, indexA = findMaxs(I_s)
	I_s = I_s[indexA:indexB]
	A = A[indexA:indexB]
	qMatrix = qMatrix[:, indexA:indexB]

	savetxt('I_s.per', I_s)
	savetxt('A.per', A)
	savetxt('qMatrix.per', qMatrix)
	
if __name__ == '__main__':
	main()
