# Supplementary material for: A framework for macroscopic phase-resetting curves for generalised spiking neural networks
Source: PLoS Comput Biol. 2022 Aug 1;18(8):e1010363. doi: 10.1371/journal.pcbi.1010363 (PMC9371324; doi:10.1371/journal.pcbi.1010363)
Supplement: S1 Python script — (ZIP) [file pcbi.1010363.s001.zip › gitHub/README.txt]

Numerical Material for ''A Framework for Macroscopic Phase-Resetting Curves for Generalised Spiking Neural Networks''
Author: Alberto Pérez-Cervera

---- How to use

Scripts in this folder generate the iPRC of a given neural network satifying the conditions on the manuscript
Scripts are written in Python 3


1 - Start with 'getLimitCycle.py' . As its name indicates, this script obtains a periodic solution of q(t,r) and I(t)
You can change S funtion and or parameters 

2 - Once your periodic solution is obtained, you can run 'integrateAdjoint.py'. 
Be sure parameters and S functions match the ones in previous script 'getLimitCycle.py'.
In case you changed S in previous script, you will need to change dS/dh in this script (see first function)

3 - Check if your solution satisfys normalisation condition using 'checkNormalisation.py'
Again, be sure parameters are the same you are using

4 - 'plotResults.py' plots periodic solutions for Is, A, qMatrix, z_Is, zqMatrix
