# Supplementary material for: A framework for macroscopic phase-resetting curves for generalised spiking neural networks
Source: PLoS Comput Biol. 2022 Aug 1;18(8):e1010363. doi: 10.1371/journal.pcbi.1010363 (PMC9371324; doi:10.1371/journal.pcbi.1010363)
Supplement: S1 Python script — (ZIP) [file pcbi.1010363.s001.zip › gitHub/plotResults.py]

from numpy import array, exp, zeros, arange, trapz, hstack, mod, loadtxt, savetxt, pi, mean
from scipy import integrate
from numba import jit, float64, int64, types
import matplotlib.pyplot as plt


def main():

	# Model parameters
	I_ext, tau_s, J_s, Tref, tau = [2.5, 10., 3., 5., 5.]

	# Numeric parameters
	dt=0.001;            #Time step
	itr=1000;          #Iteration number
	M=7000;             #Number of cells (discretization) for the EDPS
	dr=dt;              #Age step
	r = arange(M)*dr
	
	norm = 1004.8024880878369
	
	##Bloque de la Is
	#fig = plt.figure(figsize=(10,8)); ax = fig.add_axes([0.15, 0.15, 0.8, 0.8]) 
	#I_s = loadtxt('I_s.per'); N = len(I_s); t = arange(N)*dt
	#plt.plot(t/t[-1], I_s, linewidth=3)
	#plt.xlabel(r'$\theta$', fontsize=40); plt.ylabel(r'$I_s$', fontsize=40)
	#plt.tick_params(axis='both', labelsize=24)
	#plt.xlim(0, 1)
	#str2save = './I_sCasA.png' 
	#plt.savefig(str2save)
	#str2save = './I_sCasA.svg' 
	#plt.savefig(str2save)
	#plt.show()
	
	### Bloque de la A
	#fig = plt.figure(figsize=(10,8)); ax = fig.add_axes([0.15, 0.15, 0.8, 0.8]) 
	#A = loadtxt('A.per'); N = len(A); t = arange(N)*dt
	#plt.plot(t/t[-1], A, linewidth=3)
	#plt.xlabel(r'$\theta$', fontsize=40); plt.ylabel('Activity', fontsize=40)
	#plt.tick_params(axis='both', labelsize=24)
	#plt.xlim(0, 1)
	#str2save = './aCasA.png' 
	#plt.savefig(str2save)
	#str2save = './aCasA.svg' 
	#plt.savefig(str2save)
	#plt.show()
	
	## Bloque de la qMatrix
	#fig = plt.figure(figsize=(10,8)); ax = fig.add_axes([0.15, 0.15, 0.8, 0.8]) 
	#qMatrix = loadtxt('qMatrix.per'); M, N = qMatrix.shape; t = arange(N)*dt; r = arange(M)*dr
	#sm = plt.imshow(qMatrix, aspect='auto', cmap='bwr', extent=[0, 1, r[-1], 0])
	#cbar = plt.colorbar(sm)
	#cbar.set_label(r'$q(t,r)$', size=30)
	#cbar.ax.tick_params(labelsize=20) 
	#plt.xlabel(r'$\theta$', fontsize=40); plt.ylabel(r'$r$', fontsize=40)
	#plt.tick_params(axis='both', labelsize=24)
	##plt.ylim(0, r[-1])
	#str2save = './qCasA.png' 
	#plt.savefig(str2save)
	#str2save = './qCasA.svg' 
	#plt.savefig(str2save)
	#plt.show()

	# Bloque de la z_Is
	fig = plt.figure(figsize=(12,8)); ax = fig.add_axes([0.15, 0.15, 0.8, 0.8]) 
	zI_s = loadtxt('zI')*norm; N = len(zI_s); t = arange(N)*dt
	plt.plot(t/t[-1], zI_s, linewidth=3)
	plt.xlabel(r'$\theta$', fontsize=40); plt.ylabel(r'$zI_s$', fontsize=40)
	plt.tick_params(axis='both', labelsize=24)
	plt.xlim(0, 1)
	str2save = './zI_sCasA.png' 
	plt.savefig(str2save)
	str2save = './zI_sCasA.svg' 
	plt.savefig(str2save)
	plt.show()

	# Bloque de la zqMatrix
	fig = plt.figure(figsize=(12,8)); ax = fig.add_axes([0.15, 0.15, 0.8, 0.8]) 
	zqMatrix = loadtxt('zqMatrix')*norm; M, N = zqMatrix.shape; t = arange(N)*dt; r = arange(M)*dr
	sm = plt.imshow(zqMatrix, aspect='auto', cmap='bwr', extent=[0, 1, r[-1], 0])
	cbar = plt.colorbar(sm)
	cbar.set_label(r'$Zq(t,r)$', size=30)
	cbar.ax.tick_params(labelsize=20) 
	plt.xlabel(r'$\theta$', fontsize=40); plt.ylabel(r'$r$', fontsize=40)
	plt.tick_params(axis='both', labelsize=24)
	str2save = './zqCasA.png' 
	plt.savefig(str2save)
	str2save = './zqCasA.svg' 
	plt.savefig(str2save)
	plt.show()
	
	
if __name__ == '__main__':
	main()
