# Supplementary material for: A framework for macroscopic phase-resetting curves for generalised spiking neural networks
Source: PLoS Comput Biol. 2022 Aug 1;18(8):e1010363. doi: 10.1371/journal.pcbi.1010363 (PMC9371324; doi:10.1371/journal.pcbi.1010363)
Supplement: S1 Python script — (ZIP) [file pcbi.1010363.s001.zip › gitHub/checkNormalisation.py]

from numpy import array, exp, zeros, arange, trapz, hstack, mod, loadtxt, savetxt, pi, mean, ones
from scipy import integrate
from numba import jit, float64, int64, types
import matplotlib.pyplot as plt


@jit([types.Tuple((float64[:], float64[:,:]))(float64[:,:], float64[:], float64)], nopython=True) 
def computeVectorField(qMatrix, I_s, dt):
	
	M, N = qMatrix.shape
	
	vI_s = zeros(N)
	vectorToUse = hstack((array([I_s[-1]]), I_s)); vectorToUse = hstack((vectorToUse, array([I_s[0]])))
	for i in range(1, N+1):
		vI_s[i-1] = (vectorToUse[i+1] - vectorToUse[i-1])/(2*dt)
		
	matrixToUse = zeros((M, N))
	for i in range(0, M):
		vectorToUse = hstack((array([qMatrix[i,-1]]), qMatrix[i,:])); vectorToUse = hstack((vectorToUse, array([qMatrix[i,0]])))
		for j in range(1, N+1):
			matrixToUse[i, j-1] = (vectorToUse[j+1] - vectorToUse[j-1])/(2*dt)
			
	return vI_s, matrixToUse


def main():

	# Model parameters
	I_ext, tau_s, J_s, Tref, eps, omega = [2.5, 10., 3., 5., 0.3, 1]

	# Numeric parameters
	dt=0.001;            #Time step
	itr=1000;          #Iteration number
	M=7000;             #Number of cells (discretization) for the EDPS
	dr=dt;              #Age step
	r = arange(M)*dr

	
	I_s = loadtxt('I_s.per'); N = len(I_s); t=arange(N)*dt; period = (N+1)*dt
	qMatrix = loadtxt('qMatrix.per')
	
	zI_s = loadtxt('zI')
	zqMatrix = loadtxt('zqMatrix')
	
	iField, qField = computeVectorField(qMatrix, I_s, dt)

	normTerm = zeros(N)
	for i in range(0, N):
		normTerm[i] = trapz(qField[:,i]*zqMatrix[:,i], dx=dr)
	fullNormTerm = normTerm[:] + zI_s[:-1]*iField[:]
        
	normConstant = mean(fullNormTerm[1:-1])
	a = 2*pi/(period*normConstant)
	print('El factor es %s' % a)
	
	fig = plt.figure(figsize=(12,8)); ax = fig.add_axes([0.15, 0.15, 0.8, 0.8]) 
	plt.plot(t[1:-1]/t[-1], normTerm[1:-1]*a, linewidth = 3, label='First Term')
	plt.plot(t[1:-1]/t[-1], zI_s[1:-2]*iField[1:-1]*a, linewidth = 3, label='Second Term')
	plt.plot(t[1:-1]/t[-1], fullNormTerm[1:-1]*a, linewidth = 3, label='Full Norm')
	#plt.ylim(-0.1,1); plt.xlim(0,1)
	plt.legend(prop={'size':20})
	plt.xlabel(r'$\theta$', fontsize=40); plt.ylabel('Norm', fontsize=40)
	plt.tick_params(axis='both', labelsize=24)
	str2save = './norm_sCasA.png' 
	plt.savefig(str2save)
	str2save = './norm_sCasA.svg' 
	plt.savefig(str2save)
	plt.show()
	
	
if __name__ == '__main__':
	main()
